# Supplementary material for: Surgical Approach to Liver Metastases in GEP-NET in a Tertiary Reference Center
Source: Cancers (Basel). 2023 Mar 29;15(7):2048. doi: 10.3390/cancers15072048 (PMC10093386; doi:10.3390/cancers15072048)
Supplement: Supplementary file 1 [file cancers-15-02048-s001.zip]

Archive with 1 entries (1 files):
- cancers-2219763-supplementary.pdf
